# Supplementary material for: Structural and Biophysical Insights into SPINK1 Bound to Human Cationic Trypsin
Source: Int J Mol Sci. 2022 Mar 23;23(7):3468. doi: 10.3390/ijms23073468 (PMC8998336; doi:10.3390/ijms23073468)
Supplement: Supplementary file 1 [file ijms-23-03468-s001.zip]

Archive with 2 entries (2 files):
- ijms-1637171-supplementary.pdf
- ijms-1637171_Supplementary Video S1.mp4
